# Supplementary material for: Specialization-generalization trade-off in a Bradyrhizobium symbiosis with wild legume hosts
Source: BMC Ecol. 2014 Mar 19;14:8. doi: 10.1186/1472-6785-14-8 (PMC4021497; doi:10.1186/1472-6785-14-8)
Supplement: Additional file 1: Table S1 — Title of data: Field-sampled nodules, their source host, identifying symbols, and accession numbers for NifD and ITS sequences submitted to GenBank. Description of data: * host = host species, pln = plant within species, nod = nodule on plant, strain = strain identifier, T-type = inoculation type in greenhouse experiment (blank cells indicate strains not used in that experiment), g’type NifD and g’type ITS identify the NifD and ITS genotypes, respectively, included on Figure 1. Respective NifD and ITS GenBank sequence IDs and accession number are indicated as seq nifD, seq ITS, accession # NifD, and accession # ITS. Blank cells in these columns indicate isolates that did not amplify. [file 1472-6785-14-8-S1.csv]

host*	pln	nod	strain	T-type	g�type NifD	seq NifD	accession # NifD	g�type ITS	seq ITS		accession # ITS
ACST	1	1	1.1		N14	Seq83	GenBank:JQ230802	S3	Seq1		GenBank:JQ230720
ACST	1	2	1.2		N14	Seq84	GenBank:JQ230803	S3	Seq2		GenBank:JQ230721
ACST	1	3	1.3		N14	Seq85	GenBank:JQ230804	S26	Seq3		GenBank:JQ230722
ACST	1	4	1.4		N14	Seq86	GenBank:JQ230805	S3	Seq4		GenBank:JQ230723
ACST	2	1	2.1		N13	Seq87	GenBank:JQ230806	S19	Seq5		GenBank:JQ230724
ACST	2	2	2.2		N12	Seq88	GenBank:JQ230807	S17	Seq6		GenBank:JQ230725
ACST	2	3	2.3		N13	Seq89	GenBank:JQ230808	S19	Seq7		GenBank:JQ230726
ACST	3	1	3.1		N11	Seq90	GenBank:JQ230809	S2	Seq8		GenBank:JQ230727
ACST	3	2	3.2		N11	Seq91	GenBank:JQ230810	S2	Seq9		GenBank:JQ230728
ACST	3	3	3.3		N16	Seq92	GenBank:JQ230811	S58	Seq10		GenBank:JQ230729
ACST	3	4	3.4		N16	Seq93	GenBank:JQ230812	S58	Seq11		GenBank:JQ230730
ACST	3	5	3.5	T1	N17	Seq94	GenBank:JQ230813	S58	Seq12		GenBank:JQ230731
ACST	4	1	4.1		N17	Seq95	GenBank:JQ230814
ACST	4	2	4.2	T2	N11	Seq96	GenBank:JQ230815	S2	Seq13		GenBank:JQ230732
ACST	4	3	4.3		N17	Seq97	GenBank:JQ230816	S1	Seq14		GenBank:JQ230733
ACST	4	4	4.4		N17	Seq98	GenBank:JQ230817	S1	Seq15		GenBank:JQ230734
ACST	4	5	4.5	T3	N17	Seq99	GenBank:JQ230818	S1	Seq16		GenBank:JQ230735
ACST	4	6	4.6		N11	Seq100	GenBank:JQ230819	S2	Seq17		GenBank:JQ230736
ACST	4	7	4.7					S1	Seq18		GenBank:JQ230737
ACHE	1	1	5.1		N14	Seq101	GenBank:JQ230820	S3	Seq19		GenBank:JQ230738
ACHE	1	2	5.2		N14	Seq102	GenBank:JQ230821	S3	Seq20		GenBank:JQ230739
ACHE	1	3	5.3		N14	Seq103	GenBank:JQ230822	S3	Seq21		GenBank:JQ230740
ACHE	1	4	5.4		N14	Seq104	GenBank:JQ230823	S3	Seq22		GenBank:JQ230741
ACHE	1	5	5.5		N14	Seq105	GenBank:JQ230824	S3	Seq23		GenBank:JQ230742
ACHE	1	6	5.6	T4	N14	Seq106	GenBank:JQ230825	S57	Seq24		GenBank:JQ230743
ACHE	1	7	5.7	T5	N21	Seq107	GenBank:JQ230826	S3	Seq25		GenBank:JQ230744
ACHE	2	1	6.1	T6	N13	Seq108	GenBank:JQ230827	S1	Seq26		GenBank:JQ230745
ACHE	2	2	6.2		N13	Seq109	GenBank:JQ230828	S1	Seq27		GenBank:JQ230746
ACHE	2	3	6.3		N13	Seq110	GenBank:JQ230829	S1	Seq28		GenBank:JQ230747
ACHE	2	4	6.4	T7	N13	Seq111	GenBank:JQ230830	S2	Seq29		GenBank:JQ230748
ACHE	2	5	6.5		N13	Seq112	GenBank:JQ230831	S1	Seq30		GenBank:JQ230749
ACHE	3	1	7.1	T9	N11	Seq113	GenBank:JQ230832	S1	Seq31		GenBank:JQ230750
ACHE	3	2	7.2	T8	N18	Seq114	GenBank:JQ230833	S1	Seq32		GenBank:JQ230751
ACHE	4	1	8.1	T10	N16	Seq115	GenBank:JQ230834	S2	Seq33		GenBank:JQ230752
ACHE	4	2	8.2		N13	Seq116	GenBank:JQ230835	S7	Seq34		GenBank:JQ230753
ACHE	4	3	8.3		N17	Seq117	GenBank:JQ230836	S1	Seq35		GenBank:JQ230754
ACHE	4	4	8.4		N23	Seq118	GenBank:JQ230837	S1	Seq36		GenBank:JQ230755
ACHE	4	5	8.5		N13	Seq119	GenBank:JQ230838	S7	Seq37		GenBank:JQ230756
LUBI	1	1	9.1		N6	Seq120	GenBank:JQ230839	S10	Seq38	GenBank:JQ230757
LUBI	1	2	9.2		N5	Seq121	GenBank:JQ230840	S8	Seq39	GenBank:JQ230758
LUBI	1	3	9.3	T13	N19	Seq122	GenBank:JQ230841	S1	Seq40	GenBank:JQ230759
LUBI	2	1	10.1	T17	N5	Seq123	GenBank:JQ230842	S8	Seq41	GenBank:JQ230760
LUBI	2	2	10.2	T18	N2	Seq124	GenBank:JQ230843	S27	Seq42	GenBank:JQ230761
LUBI	2	3	10.3		N8	Seq125	GenBank:JQ230844	S9	Seq43	GenBank:JQ230762
LUBI	2	4	10.4		N6	Seq126	GenBank:JQ230845	S9	Seq44	GenBank:JQ230763
LUBI	2	5	10.5	T19	N6	Seq127	GenBank:JQ230846	S21	Seq45	GenBank:JQ230764
LUBI	2	6	10.6	T20	N5	Seq128	GenBank:JQ230847	S8	Seq46	GenBank:JQ230765
LUBI	3	1	11.1		N6	Seq129	GenBank:JQ230848	S9	Seq47	GenBank:JQ230766
LUBI	3	2	11.2		N6	Seq130	GenBank:JQ230849	S10	Seq48	GenBank:JQ230767
LUBI	4	1	12.1	T21	N20	Seq131	GenBank:JQ230850	S1	Seq49	GenBank:JQ230768
LUBI	4	2	12.2	T22	N5	Seq132	GenBank:JQ230851	S10	Seq50	GenBank:JQ230769
LUBI	4	3	12.3	T23	N22	Seq133	GenBank:JQ230852	S10	Seq51	GenBank:JQ230770
LUBI	4	4	12.4		N6	Seq134	GenBank:JQ230853	S12	Seq52	GenBank:JQ230771
LUBI	4	5	12.5		N6	Seq135	GenBank:JQ230854	S10	Seq53	GenBank:JQ230772
LUBI	4	6	12.6		N6	Seq136	GenBank:JQ230855	S12	Seq54	GenBank:JQ230773
LUBI	4	7	12.7		N6	Seq137	GenBank:JQ230856	S10	Seq55	GenBank:JQ230774
LUBI	5	1	13.1		N5	Seq138	GenBank:JQ230857	S8	Seq56	GenBank:JQ230775
LUBI	5	2	13.2		N6	Seq139	GenBank:JQ230858	S12	Seq57	GenBank:JQ230776
LUBI	5	3	13.3	T24	N1	Seq140	GenBank:JQ230859	S18	Seq58	GenBank:JQ230777
LUBI	5	4	13.4		N6	Seq141	GenBank:JQ230860	S12	Seq59	GenBank:JQ230778
LUBI	5	5	13.5	T25	N4	Seq142	GenBank:JQ230861	S22	Seq60	GenBank:JQ230779
LUAR	1	1	14.1					S27	Seq61	GenBank:JQ230780
LUAR	1	2	14.2	T14	N1	Seq143	GenBank:JQ230862	S23	Seq62	GenBank:JQ230781
LUAR	1	3	14.3		N2	Seq144	GenBank:JQ230863
LUAR	1	4	14.4		N1	Seq145	GenBank:JQ230864	S60	Seq63	GenBank:JQ230782
LUAR	2	1	15.1		N5	Seq146	GenBank:JQ230865	S8	Seq64	GenBank:JQ230783
LUAR	2	2	15.2		N5	Seq147	GenBank:JQ230866	S8	Seq65	GenBank:JQ230784
LUAR	3	1	16.1		N10	Seq148	GenBank:JQ230867	S10	Seq66	GenBank:JQ230785
LUAR	3	2	16.2		N10	Seq149	GenBank:JQ230868	S10	Seq67	GenBank:JQ230786
LUAR	3	3	16.3	T15	N10	Seq150	GenBank:JQ230869	S10	Seq68	GenBank:JQ230787
LUAR	3	4	16.4		N3	Seq151	GenBank:JQ230870	S9	Seq69	GenBank:JQ230788
LUAR	3	5	16.5	T16	N3	Seq152	GenBank:JQ230871	S9	Seq70	GenBank:JQ230789
LUAR	4	1	17.1	T26	N9	Seq153	GenBank:JQ230872	S13	Seq71	GenBank:JQ230790
LUAR	4	2	17.2	T28	N7	Seq154	GenBank:JQ230873	S10	Seq72	GenBank:JQ230791
LUAR	4	3	17.3		N9	Seq155	GenBank:JQ230874	S13	Seq73	GenBank:JQ230792
LUAR	4	4	17.4		N7	Seq156	GenBank:JQ230875	S10	Seq74	GenBank:JQ230793
LUAR	4	5	17.5		N7	Seq157	GenBank:JQ230876	S8	Seq75	GenBank:JQ230794
LUAR	4	6	17.6	T27	N7	Seq158	GenBank:JQ230877	S10	Seq76	GenBank:JQ230795
LUAR	4	7	17.7		N7	Seq159	GenBank:JQ230878	S10	Seq77	GenBank:JQ230796
LUAR	4	8	17.8		N7	Seq160	GenBank:JQ230879	S10	Seq78	GenBank:JQ230797
LUAR	5	1	18.1		N2	Seq161	GenBank:JQ230880	S23	Seq79	GenBank:JQ230798
LUAR	6	1	19.1	T29	N1	Seq162	GenBank:JQ230881	S20	Seq80	GenBank:JQ230799
LUAR	6	2	19.2	T30				S28	Seq81	GenBank:JQ230800
LUAR	6	3	19.3	T31	N6	Seq163	GenBank:JQ230882	S10	Seq82	GenBank:JQ230801
