# Supplementary material for: Specialization-generalization trade-off in a Bradyrhizobium symbiosis with wild legume hosts
Source: BMC Ecol. 2014 Mar 19;14:8. doi: 10.1186/1472-6785-14-8 (PMC4021497; doi:10.1186/1472-6785-14-8)
Supplement: Additional file 2: Table S2 — Title of data: Separate ANOVA for each host species of plant and bacterial fitness-components. Description of data: Significance: ns, not significant; **, p<0.01; ***, p<0.001. 1 Degrees of freedom for F-test of random block effect: numerator = 9; denominator for (a) = 271, for (b) = 256. 2 Degrees of freedom for F-test of random genotype effect: numerator = 30, denominator for (a) = 271, for (b) = 256. 3 Tests of contrast between Bradyrhizobium groups A (isolated from Acmispon) and L (isolated from Lupinus); degrees of freedom: numerator = 1, denominator for (a) = 271, for (b) = 256. [file 1472-6785-14-8-S2.csv]

	sources of variation
	block1		genotype2		contrast A vs L3
	F	% var.	F	% var.	F
(a) A. strigosus
plant dry weight	17.0662***	14.142	22.4384***	58.49	403.2485***
nodule number	13.4442***	25.701	2.5756***	10.086	18.8276***
total nodule area	19.0394***	24.93	8.4355***	31.93	52.6718***
average nodule area	1.7987 ns	0.738	25.6341***	70.538	427.2889***
(b) L. bicolor
plant dry weight	8.1812***	11.13	10.0312***	43.233	26.9456***
nodule number	5.3607***	11.04	2.8437***	14.417	0.5361 ns
total nodule area	9.1531***	18.404	3.1703***	15.131	11.8816***
average nodule area	1.6949 ns	1.892	3.1329***	17.937	9.0888**
