# Supplementary material for: Specialization-generalization trade-off in a Bradyrhizobium symbiosis with wild legume hosts
Source: BMC Ecol. 2014 Mar 19;14:8. doi: 10.1186/1472-6785-14-8 (PMC4021497; doi:10.1186/1472-6785-14-8)
Supplement: Additional file 3: Table S3 — Title of data: Tukey-Kramer honestly significant differences in trait values between Bradyrhizobium genotypes inoculated on two host species, (a) A. strigosus, (b) L. bicolor. Description of data: Genotypes sharing the same capital letter are not statistically significantly different at p < 0.05. * shoot dry weight. [file 1472-6785-14-8-S3.csv]

(a) A. strigosus
Genotype	bacterial group	dry weight*	nodule area	nodule number	average nod area
T1	(a)	ABCDE	ABCDE	B	A
T2	(a)	AB	ABCD	AB	ABCDE
T3	(a)	ABCDEF	ABCDEFGHI	AB	ABCDE
T4	(a)	BCDEFGH	ABCDE	AB	ABC
T5	(a)	ABCDEF	ABCDEFGHI	AB	BCDEF
T6	(a)	BCDEFGH	ABCDEFGHI	AB	ABCDE
T7	(a)	ABC	ABCDE	B	ABC
T8	(a)	ABCDEF	ABCDEFGHI	AB	ABCDE
T9	(a)	A	A	AB	ABCD
T10	(a)	ABCD	ABCD	B	AB
T11	(a)	ABCDEFG	ABCDE	AB	ABCDE
T12	(a)	DEFGHIJK	ABCDEF	B	ABC
T13	(b)	IJK	CDEFGHI	AB	GHI
T14	(b)	JK	EFGHI	AB	I
T15	(b)	HIJK	ABCDEFGH	AB	EFGHI
T16	(b)	IJK	BCDEFGHI	AB	I
T17	(b)	JK	HI	AB	I
T18	(b)	JK	FGHI	B	GHI
T19	(b)	FGHIJK	ABCDEFGHI	AB	ABCDE
T20	(b)	JK	GHI	B	HI
T21	(b)	GHIJK	ABCD	AB	EFGHI
T22	(b)	JK	DEFGHI	AB	I
T23	(b)	HIJK	BCDEFGHI	A	FGHI
T24	(b)	JK	I	AB	I
T25	(b)	JK	EFGHI	AB	I
T26	(b)	EFGHIJK	ABCDEF	AB	EFGHI
T27	(b)	BCDEFGHI	AB	AB	CDEFG
T28	(b)	CDEFGHIJ	ABCD	AB	DEFGHI
T29	(b)	CDEFGHIJ	ABC	AB	ABCDEF
T30	(b)	FGHIJK	ABCDEFGHI	B	BCDEF
T31	(b)	CDEFGHIJ	ABCDEFG	AB	CDEFGH
control		K
(b) L. bicolor
Genotype	bacterial group	dry weight*	nodule area	nodule number	average nod area
T1	(a)	ABCDE	ABCDE	ABCD	BC
T2	(a)	AB	ABCDE	ABCD	ABC
T3	(a)	ABCDE	DE	D	ABC
T4	(a)	AB	ABCDE	ABCD	ABC
T5	(a)	AB	ABCDE	ABCD	ABC
T6	(a)	DEFG	ABCDE	ABCD	BC
T7	(a)	CDEFG	ABCDE	ABCD	ABC
T8	(a)	A	ABCDE	ABCD	BC
T9	(a)	AB	CDE	CD	ABC
T10	(a)	BCDEF	ABCDE	ABCD	BC
T11	(a)	ABCDE	BCDE	ABCD	C
T12	(a)	ABCDE	E	BCD	BC
T13	(b)	ABCDE	A	ABCD	ABC
T14	(b)	BCDEF	CDE	D	ABC
T15	(b)	ABCDE	AB	ABCD	AB
T16	(b)	AB	ABC	ABCD	ABC
T17	(b)	FGH	ABCDE	ABCD	C
T18	(b)	ABCDE	BCDE	ABCD	ABC
T19	(b)	ABCDE	ABCDE	CD	A
T20	(b)	FGH	ABCDE	ABC	BC
T21	(b)	BCDE	ABCDE	ABCD	ABC
T22	(b)	GH	ABCDE	A	C
T23	(b)	ABCDE	ABCDE	ABCD	ABC
T24	(b)	ABCDE	ABCDE	ABCD	ABC
T25	(b)	ABCDE	ABCD	ABCD	ABC
T26	(b)	ABCDE	BCDE	ABCD	ABC
T27	(b)	ABCDE	ABCDE	ABCD	ABC
T28	(b)	ABCDE	BCDE	ABCD	ABC
T29	(b)	ABC	ABCDE	ABCD	ABC
T30	(b)	EFG	ABCDE	AB	C
T31	(b)	ABCD	ABCDE	ABCD	ABC
control		H
