# Supplementary material for: Specialization-generalization trade-off in a Bradyrhizobium symbiosis with wild legume hosts
Source: BMC Ecol. 2014 Mar 19;14:8. doi: 10.1186/1472-6785-14-8 (PMC4021497; doi:10.1186/1472-6785-14-8)
Supplement: Additional file 4: Table S4 — Title of data: Generalized linear mixed models fitted to variance in host shoot dry weight. Description of data:+ estimated G-matrix not positive definite. Host = test host species, block = spatial block, strain = Bradyrhizobium genotype, sp_orig = host species from which Bradyrhizobium genotypes were isolated, ge_orig = host genus from which Bradyrhizobium genotypes were isolated. All models assumed a gamma distribution with a logit link function. Model 16 (bold face) provided the best fit (i.e., minimized AICc). Adding the block by host species interaction improved the fit (e(AICmin-AICi)/2 = 5.21 x 10–13) but the proportion of variance explained by this component (4.91% + 2.42%, Additional file 7: Table S7) was only marginally significant. The next best fitting model (model 1) included the fixed effect of host and the random effects of block and Bradyrhizobium genotype, with interactions of host with strain and with block. Residuals plots suggested that this model did not perform much worse than the best model, but nesting Bradyrhizobium genotype into host species from which it was isolated greatly improved the relative likelihood that the model fit the data (model 16 versus model 1; e(AICmin-AICi)/2 = 1.28 × 10–12)). Examination of Q-Q plots revealed that all other models provided much poorer fits to the data. [file 1472-6785-14-8-S4.csv]

Model	AICc	exp(AICmin-AICi)/2	random effects	fixed effects
1	-3759.1	1.28E+12	block, host*block, strain, host*strain	host
1a	Starting value of the objective function could not be computed		block, host*block, strain, strain*block	host
2	-3694.7	1.27E+26	block, strain, host*strain	host
3	-3460.5	9.15E+76	block, strain	host
4	-3226.4	6.06E+127	block	host
5	-2449.65 +		block
6	-3610.23	2.74E+44	block	host, sp_orig, host*sp_orig
7	-3450.6	1.26E+79	block	host, sp_orig
8	-2453.13 +		block	sp_orig
9	-3476.7	2.71E+73	block	host, ge_orig, host*ge_orig
10	-3386.5	1.05E+93	block	host, ge_orig
11	-2453.39 +		block	ge_orig
12	-3751.7	5.21E+13	block, strain(sp_orig), host* strain(sp_orig)	host, sp_orig
13	-3494.3	4.16E+69	block, strain(sp_orig)	host, sp_orig
14	-3736.9	8.62E+16	block, strain(ge_orig), host* strain(ge_orig)	host, ge_orig
15	-3483.7	8.18E+71	block, strain(ge_orig)	host, ge_orig
16	-3814.9	1	block, block*host, strain(sp_orig), host* strain(sp_orig)	host, sp_orig
