# Supplementary material for: Specialization-generalization trade-off in a Bradyrhizobium symbiosis with wild legume hosts
Source: BMC Ecol. 2014 Mar 19;14:8. doi: 10.1186/1472-6785-14-8 (PMC4021497; doi:10.1186/1472-6785-14-8)
Supplement: Additional file 5: Table S5 — Title of data: ANOVA table of Type III tests of fixed effects on test host shoot dry weight. Description of data: From model 16 of Additional file 4: Table S4. [file 1472-6785-14-8-S5.csv]

Effect	Num DF	Den DF	F Value	Pr > F
test host	1	9	337.14	<.0001
sp_orig	3	25	24.56	<.0001
test*sp_orig	3	25	19.03	<.0001
