# Supplementary material for: Specialization-generalization trade-off in a Bradyrhizobium symbiosis with wild legume hosts
Source: BMC Ecol. 2014 Mar 19;14:8. doi: 10.1186/1472-6785-14-8 (PMC4021497; doi:10.1186/1472-6785-14-8)
Supplement: Additional file 6: Table S6 — Title of data: Differences of least square means (logits) of shoot dry weight of test hosts by host of origin. Description of data: From model 16 in Additional file 4: Table S4. Test host species: ACST = A.strigosus; LUBI = L. bicolor. Origin host species: ache = A. heermannii; acst = A.strigosus; luar = L. arboreus; lubi = L. bicolor. [file 1472-6785-14-8-S6.csv]

test host	origin host	test host	origin host	Estimate	Std Error	t25 d.f.	Pr > |t|	Adj P
ACST	ache	ACST	acst	-0.1094	0.2233	-0.49	0.6	1
ACST	ache	ACST	luar	0.8396	0.163	5.15	<.0001	0.0007
ACST	ache	ACST	lubi	1.6216	0.1594	10.17	<.0001	<.0001
ACST	acst	ACST	luar	0.9489	0.2157	4.4	0.0002	0.005
ACST	acst	ACST	lubi	1.731	0.213	8.13	<.0001	<.0001
ACST	luar	ACST	lubi	0.782	0.1485	5.27	<.0001	0.0005
LUBI	ache	LUBI	acst	-0.09329	0.2257	-0.41	0.7	1
LUBI	ache	LUBI	luar	0.00371	0.1646	0.02	1	1
LUBI	ache	LUBI	lubi	0.231	0.1609	1.44	0.2	0.98
LUBI	acst	LUBI	luar	0.09699	0.218	0.44	0.7	1
LUBI	acst	LUBI	lubi	0.3243	0.2152	1.51	0.2	0.96
LUBI	luar	LUBI	lubi	0.2273	0.1499	1.52	0.2	0.96
