# Supplementary material for: Specialization-generalization trade-off in a Bradyrhizobium symbiosis with wild legume hosts
Source: BMC Ecol. 2014 Mar 19;14:8. doi: 10.1186/1472-6785-14-8 (PMC4021497; doi:10.1186/1472-6785-14-8)
Supplement: Additional file 7: Table S7 — Title of data: Covariance parameter estimates for random factors associated with test host shoot dry weight. Description of data: From model 16 of Additional file 4: Table S4. [file 1472-6785-14-8-S7.csv]

Cov Parm	Estimate	Standard Error
block	0.01472	0.02238
block*test host	0.0491	0.02418
strain(sp_orig)	0.01929	0.02015
test host*strain(sp_orig)	0.07235	0.02283
Residual	7.9807	0.4899
