# Supplementary material for: Specialization-generalization trade-off in a Bradyrhizobium symbiosis with wild legume hosts
Source: BMC Ecol. 2014 Mar 19;14:8. doi: 10.1186/1472-6785-14-8 (PMC4021497; doi:10.1186/1472-6785-14-8)
Supplement: Additional file 8: Table S8 — Title of data: Least squares means (logits) of shoot dry weight of test plants inoculated with genotypes isolated from the four hosts. Description of data: From model 16 of Table 3. [file 1472-6785-14-8-S8.csv]

isolation host	Estimate	Standard Error
A. heermannii	-3.293	0.1134
A. strigosus	-3.1917	0.1575
L. arboreus	-3.7146	0.1042
L. bicolor	-4.2193	0.1008
